# Supplementary material for: RPLP2 Mediates the Beneficial Effects of Exercise on Stress Resistance Through Muscle–Brain Communication
Source: Adv Sci (Weinh). 2026 Jul 9:e76479. Online ahead of print. doi: 10.1002/advs.76479 (PMC13348651; doi:10.1002/advs.76479)
Supplement: Supplementary file 2 — Supporting File 2: advs76479‐sup‐0002‐TableS5.xlsx. [file ADVS-9999-e76479-s002.xlsx]

## Sheet: Sheet3
Data corresponding to figure numbers		Normality Test							Homogeneity of Variances Test			Statistical Comparisons							Descriptive statistics							Two-Way Repeated-Measures ANOVA Summary Table
1F		Kolmogorov-Smirnov test	Non-running	Running					F test to compare variances			Unpaired t test with Welch's correction								Non-running	Running
		KS distance	0.05626	0.127					F, DFn, Dfd	6.209, 77, 84		P value	0.0067						Number of values	85	78
		P value	>0.1000	0.0033					P value	<0.0001		P value summary	**						Mean	0.02342	0.07114
		Passed normality test (alpha=0.05)?	Yes	No					P value summary	****		Significantly different (P < 0.05)?	Yes						Std. Deviation	0.05698	0.142
		P value summary	ns	**					Significantly different (P < 0.05)?	Yes		One- or two-tailed P value?	Two-tailed						Std. Error of Mean	0.00618	0.01608
												Welch-corrected t, df	t=2.771, df=99.45
1H		Kolmogorov-Smirnov test	HC	MD					F test to compare variances			Unpaired t test with Welch's correction								HC	MD
		KS distance	0.08785	0.1692					F, DFn, Dfd	1.128, 53, 50		P value	<0.0001						Number of values	54	51
		P value	>0.1000	0.0009					P value	0.6701		P value summary	****						Mean	0.3496	0.1867
		Passed normality test (alpha=0.05)?	Yes	No					P value summary	ns		Significantly different (P < 0.05)?	Yes						Std. Deviation	0.1527	0.1438
		P value summary	ns	***					Significantly different (P < 0.05)?	No		One- or two-tailed P value?	Two-tailed						Std. Error of Mean	0.02078	0.02014
												Welch-corrected t, df	t=5.631, df=103.0
2B		Shapiro-Wilk test	CON	CIS	CIS+Exe				Brown-Forsythe test			Tukey's multiple comparisons test	Mean diff.	95.00% CI of diff.	Below threshold?	Summary	Adjusted P Value			CON	CIS	CIS+Exe
		W	0.9506	0.9242	0.9682				F (DFn, DFd)	0.7588 (2, 57)		CON vs. CIS	6.399	2.418 to 10.38	Yes	***	0.0008		Number of values	20	20	20
		P value	0.3769	0.1195	0.7169				P value	0.4729		CON vs. CIS+Exe	1.23	-2.752 to 5.211	No	ns	0.7389		Mean	16.08	9.678	14.85
		Passed normality test (alpha=0.05)?	Yes	Yes	Yes				P value summary	ns		CIS vs. CIS+Exe	-5.17	-9.151 to -1.188	Yes	**	0.0078		Std. Deviation	5.591	5.74	4.231
		P value summary	ns	ns	ns				Are SDs significantly different (P < 0.05)?	No									Std. Error of Mean	1.25	1.283	0.946
									ANOVA summary
									F	8.426
									P value	0.0006
									P value summary	***
									Significant diff. among means (P < 0.05)?	Yes
									R squared	0.2282
2C		Shapiro-Wilk test	CON	CIS	CIS+Exe				Brown-Forsythe test			Tukey's multiple comparisons test	Mean diff.	95.00% CI of diff.	Below threshold?	Summary	Adjusted P Value			CON	CIS	CIS+Exe
		W	0.9499	0.9579	0.9387				F (DFn, DFd)	1.676 (2, 57)		CON vs. CIS	8.104	2.832 to 13.38	Yes	**	0.0014		Number of values	20	20	20
		P value	0.3659	0.5032	0.2261				P value	0.1963		CON vs. CIS+Exe	-0.0575	-5.330 to 5.215	No	ns	0.9996		Mean	19.77	11.67	19.83
		Passed normality test (alpha=0.05)?	Yes	Yes	Yes				P value summary	ns		CIS vs. CIS+Exe	-8.162	-13.43 to -2.889	Yes	**	0.0013		Std. Deviation	6.163	6.478	8.004
		P value summary	ns	ns	ns				Are SDs significantly different (P < 0.05)?	No									Std. Error of Mean	1.378	1.448	1.79
									ANOVA summary
									F	9.186
									P value	0.0003
									P value summary	***
									Significant diff. among means (P < 0.05)?	Yes
									R squared	0.2438
2D		Shapiro-Wilk test	CON	CIS	CIS+Exe				Kruskal-Wallis test			Dunn's multiple comparisons test	Mean rank diff.	Significant?	Summary	Adjusted P Value				CON	CIS	CIS+Exe
		W	0.972	0.9689	0.8899				P value	0.0008		CON vs. CIS	13.18	Yes	*	0.043			Number of values	19	19	19
		P value	0.8165	0.754	0.0321				Exact or approximate P value?	Approximate		CON vs. CIS+Exe	-6.789	No	ns	0.6221			Mean	29.7	21.22	33.37
		Passed normality test (alpha=0.05)?	Yes	Yes	No				P value summary	***		CIS vs. CIS+Exe	-19.97	Yes	***	0.0006			Std. Deviation	11.74	8.982	8.911
		P value summary	ns	ns	*				Do the medians vary signif. (P < 0.05)?	Yes									Std. Error of Mean	2.693	2.061	2.044
									Number of groups	3
									Kruskal-Wallis statistic	14.23
2E		Shapiro-Wilk test	CON	CIS	CIS+Exe				Brown-Forsythe test			Tukey's multiple comparisons test	Mean Diff.	95.00% CI of diff.	Below threshold?	Summary	Adjusted P Value			CON	CIS	CIS+Exe
		W	0.9695	0.9499	0.9697				F (DFn, DFd)	0.8567 (2, 28)		CON vs. CIS	0.2922	0.08158 to 0.5029	Yes	**	0.0052		Number of values	10	10	11
		P value	0.8861	0.6669	0.8833				P value	0.4354		CON vs. CIS+Exe	-0.1269	-0.3327 to 0.07892	No	ns	0.2946		Mean	1	0.7078	1.127
		Passed normality test (alpha=0.05)?	Yes	Yes	Yes				P value summary	ns		CIS vs. CIS+Exe	-0.4191	-0.6249 to -0.2133	Yes	****	<0.0001		Std. Deviation	0.2407	0.1776	0.1447
		P value summary	ns	ns	ns				Are SDs significantly different (P < 0.05)?	No									Std. Error of Mean	0.07611	0.05616	0.04364
									ANOVA summary
									F	13.19
									P value	<0.0001
									P value summary	****
									Significant diff. among means (P < 0.05)?	Yes
									R squared	0.4851
2G		Shapiro-Wilk test	CON	CIS	CIS+Exe				Brown-Forsythe test			Tukey's multiple comparisons test	Mean Diff.	95.00% CI of diff.	Below threshold?	Summary	Adjusted P Value			CON	CIS	CIS+Exe
		W	0.927	0.8711	0.9687				F (DFn, DFd)	0.1141 (2, 15)		CON vs. CIS	0.3317	0.005028 to 0.6583	Yes	*	0.0464		Number of values	6	6	6
		P value	0.5568	0.1896	0.8839				P value	0.8929		CON vs. CIS+Exe	0.003333	-0.3233 to 0.3300	No	ns	0.9996		Mean	1	0.6683	0.9967
		Passed normality test (alpha=0.05)?	Yes	Yes	Yes				P value summary	ns		CIS vs. CIS+Exe	-0.3283	-0.6550 to -0.001695	Yes	*	0.0487		Std. Deviation	0.2536	0.2125	0.1813
		P value summary	ns	ns	ns				Are SDs significantly different (P < 0.05)?	No									Std. Error of Mean	0.1035	0.08673	0.07401
									ANOVA summary
									F	4.591
									P value	0.0278
									P value summary	*
									Significant diff. among means (P < 0.05)?	Yes
									R squared	0.3797
2H		Shapiro-Wilk test	CON	CIS	CIS+Exe				Brown-Forsythe test			Tukey's multiple comparisons test	Mean Diff.	95.00% CI of diff.	Below threshold?	Summary	Adjusted P Value			CON	CIS	CIS+Exe
		W	0.9838	0.8624	0.9222				F (DFn, DFd)	1.071 (2, 15)		CON vs. CIS	0.3362	0.03667 to 0.6357	Yes	*	0.0271		Number of values	6	6	6
		P value	0.9687	0.1975	0.5211				P value	0.3674		CON vs. CIS+Exe	-0.08213	-0.3817 to 0.2174	No	ns	0.7601		Mean	1	0.6638	1.082
		Passed normality test (alpha=0.05)?	Yes	Yes	Yes				P value summary	ns		CIS vs. CIS+Exe	-0.4183	-0.7179 to -0.1188	Yes	**	0.0066		Std. Deviation	0.2446	0.1361	0.2033
		P value summary	ns	ns	ns				Are SDs significantly different (P < 0.05)?	No									Std. Error of Mean	0.09985	0.05558	0.08299
									ANOVA summary
									F	7.389
									P value	0.0058
									P value summary	**
									Significant diff. among means (P < 0.05)?	Yes
									R squared	0.4963
2I		Shapiro-Wilk test	CON	CIS	CIS+Exe				Brown-Forsythe test			Tukey's multiple comparisons test	Mean Diff.	95.00% CI of diff.	Below threshold?	Summary	Adjusted P Value			CON	CIS	CIS+Exe
		W	0.9081	0.942	0.9059				F (DFn, DFd)	1.151 (2, 15)		CON vs. CIS	0.33	0.07794 to 0.5821	Yes	*	0.0104		Number of values	6	6	6
		P value	0.4237	0.675	0.4101				P value	0.3429		CON vs. CIS+Exe	0.02167	-0.2304 to 0.2737	No	ns	0.9729		Mean	1.002	0.6717	0.98
		Passed normality test (alpha=0.05)?	Yes	Yes	Yes				P value summary	ns		CIS vs. CIS+Exe	-0.3083	-0.5604 to -0.05627	Yes	*	0.0162		Std. Deviation	0.1481	0.1118	0.2243
		P value summary	ns	ns	ns				Are SDs significantly different (P < 0.05)?	No									Std. Error of Mean	0.06047	0.04564	0.09158
									ANOVA summary
									F	7.236
									P value	0.0063
									P value summary	**
									Significant diff. among means (P < 0.05)?	Yes
									R squared	0.4911
3B		Shapiro-Wilk test	Scramble-HIP+Sed	shRPLP2-HIP+Sed	shRPLP2-HIP+Exe				Kruskal-Wallis test			Dunn's multiple comparisons test	Mean rank diff.	Significant?	Summary	Adjusted P Value				Scramble-HIP+Sed	shRPLP2-HIP+Sed	shRPLP2-HIP+Exe
		W	0.6946	0.9252	0.8461				P value	0.001		Scramble-HIP+Sed vs. shRPLP2-HIP+Sed	13.38	Yes	***	0.0008			Number of values	6	8	9
		P value	0.0054	0.4732	0.0675				Exact or approximate P value?	Approximate		Scramble-HIP+Sed vs. shRPLP2-HIP+Exe	9.833	Yes	*	0.0178			Mean	1	0.1826	0.2284
		Passed normality test (alpha=0.05)?	No	Yes	Yes				P value summary	***		shRPLP2-HIP+Sed vs. shRPLP2-HIP+Exe	-3.542	No	ns	0.8472			Std. Deviation	0.05976	0.04778	0.07296
		P value summary	**	ns	ns				Do the medians vary signif. (P < 0.05)?	Yes									Std. Error of Mean	0.0244	0.01689	0.02432
									Number of groups	3
									Kruskal-Wallis statistic	13.91
3C		Shapiro-Wilk test	Scramble-HIP+Sed	shRPLP2-HIP+Sed	shRPLP2-HIP+Exe				Kruskal-Wallis test			Dunn's multiple comparisons test	Mean rank diff.	Significant?	Summary	Adjusted P Value				Scramble-HIP+Sed	shRPLP2-HIP+Sed	shRPLP2-HIP+Exe
		W	0.95	0.8203	0.9531				P value	0.002		Scramble-HIP+Sed vs. shRPLP2-HIP+Sed	12.38	Yes	**	0.0014			Number of values	8	8	8
		P value	0.7117	0.047	0.7428				Exact or approximate P value?	Approximate		Scramble-HIP+Sed vs. shRPLP2-HIP+Exe	3.75	No	ns	0.8665			Mean	1	0.5487	0.859
		Passed normality test (alpha=0.05)?	Yes	No	Yes				P value summary	**		shRPLP2-HIP+Sed vs. shRPLP2-HIP+Exe	-8.625	Yes	*	0.0441			Std. Deviation	0.196	0.1423	0.1702
		P value summary	ns	*	ns				Do the medians vary signif. (P < 0.05)?	Yes									Std. Error of Mean	0.06929	0.0503	0.06018
									Number of groups	3
									Kruskal-Wallis statistic	12.38
3E		Shapiro-Wilk test	Scramble-HIP+Sed	shRPLP2-HIP+Sed	shRPLP2-HIP+Exe				Brown-Forsythe test			Tukey's multiple comparisons test	Mean Diff.	95.00% CI of diff.	Below threshold?	Summary	Adjusted P Value			Scramble-HIP+Sed	shRPLP2-HIP+Sed	shRPLP2-HIP+Exe
		W	0.9019	0.8997	0.9151				F (DFn, DFd)	3.345 (2, 15)		Scramble-HIP+Sed vs. shRPLP2-HIP+Sed	0.299	0.01980 to 0.5782	Yes	*	0.0352		Number of values	6	6	6
		P value	0.3855	0.3722	0.4708				P value	0.0629		Scramble-HIP+Sed vs. shRPLP2-HIP+Exe	-0.1367	-0.4159 to 0.1425	No	ns	0.4319		Mean	0.9999	0.7009	1.137
		Passed normality test (alpha=0.05)?	Yes	Yes	Yes				P value summary	ns		shRPLP2-HIP+Sed vs. shRPLP2-HIP+Exe	-0.4357	-0.7149 to -0.1565	Yes	**	0.0028		Std. Deviation	0.2638	0.1056	0.1524
		P value summary	ns	ns	ns				Are SDs significantly different (P < 0.05)?	No									Std. Error of Mean	0.1077	0.04312	0.06221
									ANOVA summary
									F	8.594
									P value	0.0033
									P value summary	**
									Significant diff. among means (P < 0.05)?	Yes
									R squared	0.534
3F		Shapiro-Wilk test	Scramble-HIP+Sed	shRPLP2-HIP+Sed	shRPLP2-HIP+Exe				Brown-Forsythe test			Tukey's multiple comparisons test	Mean Diff.	95.00% CI of diff.	Below threshold?	Summary	Adjusted P Value			Scramble-HIP+Sed	shRPLP2-HIP+Sed	shRPLP2-HIP+Exe
		W	0.8515	0.8798	0.8363				F (DFn, DFd)	3.151 (2, 15)		Scramble-HIP+Sed vs. shRPLP2-HIP+Sed	0.2787	0.08965 to 0.4678	Yes	**	0.0044		Number of values	6	6	6
		P value	0.1619	0.268	0.1215				P value	0.072		Scramble-HIP+Sed vs. shRPLP2-HIP+Exe	0.04435	-0.1447 to 0.2334	No	ns	0.8173		Mean	0.9998	0.7211	0.9555
		Passed normality test (alpha=0.05)?	Yes	Yes	Yes				P value summary	ns		shRPLP2-HIP+Sed vs. shRPLP2-HIP+Exe	-0.2344	-0.4234 to -0.04530	Yes	*	0.0149		Std. Deviation	0.09622	0.1665	0.1035
		P value summary	ns	ns	ns				Are SDs significantly different (P < 0.05)?	No									Std. Error of Mean	0.03928	0.06797	0.04225
									ANOVA summary
									F	8.466
									P value	0.0035
									P value summary	**
									Significant diff. among means (P < 0.05)?	Yes
									R squared	0.5303
3G		Shapiro-Wilk test	Scramble-HIP+Sed	shRPLP2-HIP+Sed	shRPLP2-HIP+Exe				Brown-Forsythe test			Tukey's multiple comparisons test	Mean Diff.	95.00% CI of diff.	Below threshold?	Summary	Adjusted P Value			Scramble-HIP+Sed	shRPLP2-HIP+Sed	shRPLP2-HIP+Exe
		W	0.8465	0.8995	0.89				F (DFn, DFd)	0.3083 (2, 15)		Scramble-HIP+Sed vs. shRPLP2-HIP+Sed	0.4926	0.1490 to 0.8362	Yes	**	0.0054		Number of values	6	6	6
		P value	0.1475	0.3709	0.3181				P value	0.7393		Scramble-HIP+Sed vs. shRPLP2-HIP+Exe	-0.01464	-0.3582 to 0.3290	No	ns	0.9933		Mean	0.9998	0.5072	1.014
		Passed normality test (alpha=0.05)?	Yes	Yes	Yes				P value summary	ns		shRPLP2-HIP+Sed vs. shRPLP2-HIP+Exe	-0.5072	-0.8508 to -0.1636	Yes	**	0.0044		Std. Deviation	0.2325	0.2196	0.235
		P value summary	ns	ns	ns				Are SDs significantly different (P < 0.05)?	No									Std. Error of Mean	0.0949	0.08966	0.09593
									ANOVA summary
									F	9.527
									P value	0.0021
									P value summary	**
									Significant diff. among means (P < 0.05)?	Yes
									R squared	0.5595
3H		Shapiro-Wilk test	Scramble-HIP+Sed	shRPLP2-HIP+Sed	shRPLP2-HIP+Exe				Brown-Forsythe test			Tukey's multiple comparisons test	Mean Diff.	95.00% CI of diff.	Below threshold?	Summary	Adjusted P Value			Scramble-HIP+Sed	shRPLP2-HIP+Sed	shRPLP2-HIP+Exe
		W	0.9621	0.9708	0.9679				F (DFn, DFd)	2.734 (2, 41)		Scramble-HIP+Sed vs. shRPLP2-HIP+Sed	5.358	2.135 to 8.580	Yes	***	0.0007		Number of values	16	18	10
		P value	0.7009	0.8129	0.8707				P value	0.0768		Scramble-HIP+Sed vs. shRPLP2-HIP+Exe	-0.9889	-4.770 to 2.792	No	ns	0.8013		Mean	12.66	7.301	13.65
		Passed normality test (alpha=0.05)?	Yes	Yes	Yes				P value summary	ns		shRPLP2-HIP+Sed vs. shRPLP2-HIP+Exe	-6.346	-10.05 to -2.647	Yes	***	0.0004		Std. Deviation	3.405	3.004	5.605
		P value summary	ns	ns	ns				Are SDs significantly different (P < 0.05)?	No									Std. Error of Mean	0.8512	0.7081	1.772
									ANOVA summary
									F	11.97
									P value	<0.0001
									P value summary	****
									Significant diff. among means (P < 0.05)?	Yes
									R squared	0.3686
3I		Shapiro-Wilk test	Scramble-HIP+Sed	shRPLP2-HIP+Sed	shRPLP2-HIP+Exe				Brown-Forsythe test			Tukey's multiple comparisons test	Mean Diff.	95.00% CI of diff.	Below threshold?	Summary	Adjusted P Value			Scramble-HIP+Sed	shRPLP2-HIP+Sed	shRPLP2-HIP+Exe
		W	0.9817	0.9471	0.8958				F (DFn, DFd)	0.4195 (2, 41)		Scramble-HIP+Sed vs. shRPLP2-HIP+Sed	7.501	3.283 to 11.72	Yes	***	0.0003		Number of values	16	18	10
		P value	0.9754	0.3816	0.1969				P value	0.6602		Scramble-HIP+Sed vs. shRPLP2-HIP+Exe	1.916	-3.034 to 6.865	No	ns	0.6178		Mean	18.74	11.24	16.82
		Passed normality test (alpha=0.05)?	Yes	Yes	Yes				P value summary	ns		shRPLP2-HIP+Sed vs. shRPLP2-HIP+Exe	-5.586	-10.43 to -0.7431	Yes	*	0.0205		Std. Deviation	5.688	4.544	4.821
		P value summary	ns	ns	ns				Are SDs significantly different (P < 0.05)?	No									Std. Error of Mean	1.422	1.071	1.525
									ANOVA summary
									F	9.987
									P value	0.0003
									P value summary	***
									Significant diff. among means (P < 0.05)?	Yes
									R squared	0.3276
3J-MUS		Shapiro-Wilk test	Sed	EXE					F test to compare variances			Unpaired t test								Sed	EXE
		W	0.9055	0.9702					F, DFn, Dfd	2.415, 5, 5		P value	0.0095						Number of values	6	6
		P value	0.4072	0.8939					P value	0.3554		P value summary	**						Mean	1.034	1.702
		Passed normality test (alpha=0.05)?	Yes	Yes					P value summary	ns		Significantly different (P < 0.05)?	Yes						Std. Deviation	0.2766	0.4298
		P value summary	ns	ns					Significantly different (P < 0.05)?	No		One- or two-tailed P value?	Two-tailed						Std. Error of Mean	0.1129	0.1755
												t, df	t=3.199, df=10
3J-Spleen		Shapiro-Wilk test	Sed	EXE					F test to compare variances			Unpaired t test								Sed	EXE
		W	0.895	0.8908					F, DFn, Dfd	3.423, 5, 5		P value	0.1783						Number of values	6	6
		P value	0.345	0.3224					P value	0.203		P value summary	ns						Mean	0.4806	0.6239
		Passed normality test (alpha=0.05)?	Yes	Yes					P value summary	ns		Significantly different (P < 0.05)?	No						Std. Deviation	0.1153	0.2134
		P value summary	ns	ns					Significantly different (P < 0.05)?	No		One- or two-tailed P value?	Two-tailed						Std. Error of Mean	0.04709	0.08712
												t, df	t=1.448, df=10
3J-Heart		Shapiro-Wilk test	Sed	EXE					F test to compare variances			Unpaired t test								Sed	EXE
		W	0.917	0.9059					F, DFn, Dfd	1.051, 5, 5		P value	0.1241						Number of values	6	6
		P value	0.4841	0.4103					P value	0.9575		P value summary	ns						Mean	0.2899	0.2216
		Passed normality test (alpha=0.05)?	Yes	Yes					P value summary	ns		Significantly different (P < 0.05)?	No						Std. Deviation	0.06949	0.07125
		P value summary	ns	ns					Significantly different (P < 0.05)?	No		One- or two-tailed P value?	Two-tailed						Std. Error of Mean	0.02837	0.02909
												t, df	t=1.679, df=10
3J-Lung		Shapiro-Wilk test	Sed	EXE					F test to compare variances			Unpaired t test								Sed	EXE
		W	0.9091	0.963					F, DFn, Dfd	1.329, 5, 5		P value	0.5657						Number of values	6	6
		P value	0.4303	0.8423					P value	0.7623		P value summary	ns						Mean	0.2951	0.2655
		Passed normality test (alpha=0.05)?	Yes	Yes					P value summary	ns		Significantly different (P < 0.05)?	No						Std. Deviation	0.09233	0.08008
		P value summary	ns	ns					Significantly different (P < 0.05)?	No		One- or two-tailed P value?	Two-tailed						Std. Error of Mean	0.03769	0.03269
												t, df	t=0.5941, df=10
3J-Kidney		Shapiro-Wilk test	Sed	EXE					F test to compare variances			Unpaired t test								Sed	EXE
		W	0.9527	0.93					F, DFn, Dfd	1.661, 5, 5		P value	0.5947						Number of values	6	6
		P value	0.7617	0.58					P value	0.5913		P value summary	ns						Mean	0.185	0.17
		Passed normality test (alpha=0.05)?	Yes	Yes					P value summary	ns		Significantly different (P < 0.05)?	No						Std. Deviation	0.05282	0.04099
		P value summary	ns	ns					Significantly different (P < 0.05)?	No		One- or two-tailed P value?	Two-tailed						Std. Error of Mean	0.02156	0.01673
												t, df	t=0.5496, df=10
3J-Pancreas		Shapiro-Wilk test	Sed	EXE					F test to compare variances			Unpaired t test								Sed	EXE
		W	0.9501	0.922					F, DFn, Dfd	4.433, 5, 5		P value	0.7557						Number of values	6	6
		P value	0.7408	0.5196					P value	0.1279		P value summary	ns						Mean	0.173	0.1818
		Passed normality test (alpha=0.05)?	Yes	Yes					P value summary	ns		Significantly different (P < 0.05)?	No						Std. Deviation	0.029	0.06105
		P value summary	ns	ns					Significantly different (P < 0.05)?	No		One- or two-tailed P value?	Two-tailed						Std. Error of Mean	0.01184	0.02492
												t, df	t=0.3198, df=10
3J-Liver		Shapiro-Wilk test	Sed	EXE					F test to compare variances			Unpaired t test								Sed	EXE
		W	0.9018	0.9212					F, DFn, Dfd	2.960, 5, 5		P value	0.1668						Number of values	6	6
		P value	0.3848	0.5141					P value	0.2587		P value summary	ns						Mean	0.1539	0.1371
		Passed normality test (alpha=0.05)?	Yes	Yes					P value summary	ns		Significantly different (P < 0.05)?	No						Std. Deviation	0.0239	0.01389
		P value summary	ns	ns					Significantly different (P < 0.05)?	No		One- or two-tailed P value?	Two-tailed						Std. Error of Mean	0.009756	0.00567
												t, df	t=1.491, df=10
3L		Shapiro-Wilk test	Scramble-MUS+CON	shRPLP2-MUS+CON	shRPLP2-MUS+EXE				Kruskal-Wallis test			Dunn's multiple comparisons test	Mean rank diff.	Significant?	Summary	Adjusted P Value				Scramble-MUS+CON	shRPLP2-MUS+CON	shRPLP2-MUS+EXE
		W	0.8645	0.9094	0.7794				P value	0.0416		Scramble-MUS+CON vs. shRPLP2-MUS+CON	2.9	No	ns	>0.9999			Number of values	10	10	9
		P value	0.0861	0.2771	0.0118				Exact or approximate P value?	Approximate		Scramble-MUS+CON vs. shRPLP2-MUS+EXE	9.667	Yes	*	0.0404			Mean	14.64	12.25	7.126
		Passed normality test (alpha=0.05)?	Yes	Yes	No				P value summary	*		shRPLP2-MUS+CON vs. shRPLP2-MUS+EXE	6.767	No	ns	0.2511			Std. Deviation	7.18	6.488	7.715
		P value summary	ns	ns	*				Do the medians vary signif. (P < 0.05)?	Yes									Std. Error of Mean	2.271	2.052	2.572
									Number of groups	3
									Kruskal-Wallis statistic	6.36
3M		Shapiro-Wilk test	Scramble-MUS+CON	shRPLP2-MUS+CON	shRPLP2-MUS+EXE				Welch's ANOVA test			Dunnett's T3 multiple comparisons test	Mean Diff.	95.00% CI of diff.	Below threshold?	Summary	Adjusted P Value			Scramble-MUS+CON	shRPLP2-MUS+CON	shRPLP2-MUS+EXE
		W	0.952	0.965	0.9223				W (DFn, DFd)	0.1605 (2.000, 15.64)		Scramble-MUS+CON vs. shRPLP2-MUS+CON	-1.169	-9.246 to 6.908	No	ns	0.973		Number of values	10	10	9
		P value	0.692	0.8414	0.4113				P value	0.8531		Scramble-MUS+CON vs. shRPLP2-MUS+EXE	-2.618	-16.73 to 11.50	No	ns	0.9367		Mean	19.03	20.2	21.65
		Passed normality test (alpha=0.05)?	Yes	Yes	Yes				P value summary	ns		shRPLP2-MUS+CON vs. shRPLP2-MUS+EXE	-1.449	-15.82 to 12.93	No	ns	0.9891		Std. Deviation	6.222	7.441	14.02
		P value summary	ns	ns	ns				Significant diff. among means (P < 0.05)?	No									Std. Error of Mean	1.968	2.353	4.673
4B		Shapiro-Wilk test	Sed+shRPLP2-HIP+Scramble-MUS	Exe+shRPLP2-HIP+Scramble-MUS	Exe+shRPLP2-HIP+shRPLP2-MUS															Sed+shRPLP2-HIP+Scramble-MUS	Exe+shRPLP2-HIP+Scramble-MUS	Exe+shRPLP2-HIP+shRPLP2-MUS
		W	0.8678	0.9546	0.8183				Kruskal-Wallis test			Dunn's multiple comparisons test	Mean rank diff.	Significant?	Summary	Adjusted P Value			Number of values	8	8	8
		P value	0.1433	0.7569	0.0448				P value	0.0002		Sed+shRPLP2-HIP+Scramble-MUS vs. Exe+shRPLP2-HIP+Scramble-MUS	-9.625	Yes	*	0.0194			Mean	0.9351	1.693	0.6786
		Passed normality test (alpha=0.05)?	Yes	Yes	No				Exact or approximate P value?	Approximate		Sed+shRPLP2-HIP+Scramble-MUS vs. Exe+shRPLP2-HIP+shRPLP2-MUS	4.75	No	ns	0.537			Std. Deviation	0.1595	0.2286	0.3079
		P value summary	ns	ns	*				P value summary	***		Exe+shRPLP2-HIP+Scramble-MUS vs. Exe+shRPLP2-HIP+shRPLP2-MUS	14.38	Yes	***	0.0001			Std. Error of Mean	0.05639	0.08081	0.1089
									Do the medians vary signif. (P < 0.05)?	Yes
									Number of groups	3
									Kruskal-Wallis statistic	17.17
4C		Shapiro-Wilk test	Sed+shRPLP2-HIP+Scramble-MUS	Exe+shRPLP2-HIP+Scramble-MUS	Exe+shRPLP2-HIP+shRPLP2-MUS							Tukey's multiple comparisons test	Mean Diff.	95.00% CI of diff.	Below threshold?	Summary	Adjusted P Value			Sed+shRPLP2-HIP+Scramble-MUS	Exe+shRPLP2-HIP+Scramble-MUS	Exe+shRPLP2-HIP+shRPLP2-MUS
		W	0.8872	0.912	0.9349				Brown-Forsythe test			Sed+shRPLP2-HIP+Scramble-MUS vs. Exe+shRPLP2-HIP+Scramble-MUS	-0.6915	-1.023 to -0.3599	Yes	****	<0.0001		Number of values	8	8	8
		P value	0.2205	0.3686	0.5618				F (DFn, DFd)	0.4591 (2, 21)		Sed+shRPLP2-HIP+Scramble-MUS vs. Exe+shRPLP2-HIP+shRPLP2-MUS	-0.1153	-0.4469 to 0.2163	No	ns	0.6608		Mean	1	1.691	1.115
		Passed normality test (alpha=0.05)?	Yes	Yes	Yes				P value	0.638		Exe+shRPLP2-HIP+Scramble-MUS vs. Exe+shRPLP2-HIP+shRPLP2-MUS	0.5762	0.2446 to 0.9078	Yes	***	0.0007		Std. Deviation	0.254	0.2198	0.308
		P value summary	ns	ns	ns				P value summary	ns									Std. Error of Mean	0.0898	0.07771	0.1089
									Are SDs significantly different (P < 0.05)?	No
									ANOVA summary
									F	15.86
									P value	<0.0001
									P value summary	****
									Significant diff. among means (P < 0.05)?	Yes
									R squared	0.6016
4E		Shapiro-Wilk test	Sed+shRPLP2-HIP+Scramble-MUS	Exe+shRPLP2-HIP+Scramble-MUS	Exe+shRPLP2-HIP+shRPLP2-MUS				Brown-Forsythe test			Tukey's multiple comparisons test	Mean Diff.	95.00% CI of diff.	Below threshold?	Summary	Adjusted P Value			Sed+shRPLP2-HIP+Scramble-MUS	Exe+shRPLP2-HIP+Scramble-MUS	Exe+shRPLP2-HIP+shRPLP2-MUS
		W	0.9638	0.8401	0.9009				F (DFn, DFd)	0.3547 (2, 12)		Sed+shRPLP2-HIP+Scramble-MUS vs. Exe+shRPLP2-HIP+Scramble-MUS	-1	-1.504 to -0.4960	Yes	***	0.0005		Number of values	5	5	5
		P value	0.834	0.1653	0.415				P value	0.7085		Sed+shRPLP2-HIP+Scramble-MUS vs. Exe+shRPLP2-HIP+shRPLP2-MUS	-0.2856	-0.7895 to 0.2184	No	ns	0.3202		Mean	1	2	1.286
		Passed normality test (alpha=0.05)?	Yes	Yes	Yes				P value summary	ns		Exe+shRPLP2-HIP+Scramble-MUS vs. Exe+shRPLP2-HIP+shRPLP2-MUS	0.7144	0.2105 to 1.218	Yes	**	0.0068		Std. Deviation	0.3724	0.2783	0.227
		P value summary	ns	ns	ns				Are SDs significantly different (P < 0.05)?	No									Std. Error of Mean	0.1665	0.1244	0.1015
									ANOVA summary
									F	14.87
									P value	0.0006
									P value summary	***
									Significant diff. among means (P < 0.05)?	Yes
									R squared	0.7125
4F		Shapiro-Wilk test	Sed+shRPLP2-HIP+Scramble-MUS	Exe+shRPLP2-HIP+Scramble-MUS	Exe+shRPLP2-HIP+shRPLP2-MUS				Brown-Forsythe test			Tukey's multiple comparisons test	Mean Diff.	95.00% CI of diff.	Below threshold?	Summary	Adjusted P Value			Sed+shRPLP2-HIP+Scramble-MUS	Exe+shRPLP2-HIP+Scramble-MUS	Exe+shRPLP2-HIP+shRPLP2-MUS
		W	0.8524	0.8891	0.9213				F (DFn, DFd)	0.3922 (2, 12)		Sed+shRPLP2-HIP+Scramble-MUS vs. Exe+shRPLP2-HIP+Scramble-MUS	-0.4775	-0.9039 to -0.05106	Yes	*	0.0284		Number of values	5	5	5
		P value	0.2022	0.3524	0.5384				P value	0.6839		Sed+shRPLP2-HIP+Scramble-MUS vs. Exe+shRPLP2-HIP+shRPLP2-MUS	-0.03923	-0.4656 to 0.3872	No	ns	0.9674		Mean	1	1.477	1.039
		Passed normality test (alpha=0.05)?	Yes	Yes	Yes				P value summary	ns		Exe+shRPLP2-HIP+Scramble-MUS vs. Exe+shRPLP2-HIP+shRPLP2-MUS	0.4382	0.01183 to 0.8646	Yes	*	0.0439		Std. Deviation	0.2633	0.3153	0.1513
		P value summary	ns	ns	ns				Are SDs significantly different (P < 0.05)?	No									Std. Error of Mean	0.1177	0.141	0.06766
									ANOVA summary
									F	5.501
									P value	0.0202
									P value summary	*
									Significant diff. among means (P < 0.05)?	Yes
									R squared	0.4783
4G		Shapiro-Wilk test	Sed+shRPLP2-HIP+Scramble-MUS	Exe+shRPLP2-HIP+Scramble-MUS	Exe+shRPLP2-HIP+shRPLP2-MUS				Brown-Forsythe test			Tukey's multiple comparisons test	Mean Diff.	95.00% CI of diff.	Below threshold?	Summary	Adjusted P Value			Sed+shRPLP2-HIP+Scramble-MUS	Exe+shRPLP2-HIP+Scramble-MUS	Exe+shRPLP2-HIP+shRPLP2-MUS
		W	0.7781	0.9087	0.8546				F (DFn, DFd)	0.2395 (2, 12)		Sed+shRPLP2-HIP+Scramble-MUS vs. Exe+shRPLP2-HIP+Scramble-MUS	-0.9031	-1.599 to -0.2073	Yes	*	0.0121		Number of values	5	5	5
		P value	0.0531	0.4598	0.2096				P value	0.7907		Sed+shRPLP2-HIP+Scramble-MUS vs. Exe+shRPLP2-HIP+shRPLP2-MUS	0.1066	-0.5892 to 0.8023	No	ns	0.9127		Mean	1	1.903	0.8934
		Passed normality test (alpha=0.05)?	Yes	Yes	Yes				P value summary	ns		Exe+shRPLP2-HIP+Scramble-MUS vs. Exe+shRPLP2-HIP+shRPLP2-MUS	1.01	0.3139 to 1.705	Yes	**	0.0058		Std. Deviation	0.41	0.5057	0.2937
		P value summary	ns	ns	ns				Are SDs significantly different (P < 0.05)?	No									Std. Error of Mean	0.1834	0.2261	0.1313
									ANOVA summary
									F	9.049
									P value	0.004
									P value summary	**
									Significant diff. among means (P < 0.05)?	Yes
									R squared	0.6013
4H		Shapiro-Wilk test	Sed+shRPLP2-HIP+Scramble-MUS	Exe+shRPLP2-HIP+Scramble-MUS	Exe+shRPLP2-HIP+shRPLP2-MUS				Brown-Forsythe test			Tukey's multiple comparisons test	Mean Diff.	95.00% CI of diff.	Below threshold?	Summary	Adjusted P Value			Sed+shRPLP2-HIP+Scramble-MUS	Exe+shRPLP2-HIP+Scramble-MUS	Exe+shRPLP2-HIP+shRPLP2-MUS
		W	0.9355	0.8939	0.9179				F (DFn, DFd)	2.988 (2, 31)		Sed+shRPLP2-HIP+Scramble-MUS vs. Exe+shRPLP2-HIP+Scramble-MUS	-6.925	-12.07 to -1.780	Yes	**	0.0065		Number of values	11	9	14
		P value	0.4692	0.2185	0.2049				P value	0.0651		Sed+shRPLP2-HIP+Scramble-MUS vs. Exe+shRPLP2-HIP+shRPLP2-MUS	1.273	-3.340 to 5.885	No	ns	0.7773		Mean	7.349	14.27	6.076
		Passed normality test (alpha=0.05)?	Yes	Yes	Yes				P value summary	ns		Exe+shRPLP2-HIP+Scramble-MUS vs. Exe+shRPLP2-HIP+shRPLP2-MUS	8.198	3.307 to 13.09	Yes	***	0.0007		Std. Deviation	2.835	6.402	4.494
		P value summary	ns	ns	ns				Are SDs significantly different (P < 0.05)?	No									Std. Error of Mean	0.8547	2.134	1.201
									ANOVA summary
									F	9.152
									P value	0.0008
									P value summary	***
									Significant diff. among means (P < 0.05)?	Yes
									R squared	0.3713
4I		Shapiro-Wilk test	Sed+shRPLP2-HIP+Scramble-MUS	Exe+shRPLP2-HIP+Scramble-MUS	Exe+shRPLP2-HIP+shRPLP2-MUS				Brown-Forsythe test			Tukey's multiple comparisons test	Mean Diff.	95.00% CI of diff.	Below threshold?	Summary	Adjusted P Value			Sed+shRPLP2-HIP+Scramble-MUS	Exe+shRPLP2-HIP+Scramble-MUS	Exe+shRPLP2-HIP+shRPLP2-MUS
		W	0.8969	0.9311	0.9188				F (DFn, DFd)	0.4969 (2, 31)		Sed+shRPLP2-HIP+Scramble-MUS vs. Exe+shRPLP2-HIP+Scramble-MUS	-7.918	-14.00 to -1.838	Yes	**	0.0085		Number of values	11	9	14
		P value	0.1693	0.492	0.2115				P value	0.6132		Sed+shRPLP2-HIP+Scramble-MUS vs. Exe+shRPLP2-HIP+shRPLP2-MUS	-1.979	-7.429 to 3.472	No	ns	0.6484		Mean	8.903	16.82	10.88
		Passed normality test (alpha=0.05)?	Yes	Yes	Yes				P value summary	ns		Exe+shRPLP2-HIP+Scramble-MUS vs. Exe+shRPLP2-HIP+shRPLP2-MUS	5.94	0.1599 to 11.72	Yes	*	0.043		Std. Deviation	4.482	6.025	5.852
		P value summary	ns	ns	ns				Are SDs significantly different (P < 0.05)?	No									Std. Error of Mean	1.351	2.008	1.564
									ANOVA summary
									F	5.479
									P value	0.0092
									P value summary	**
									Significant diff. among means (P < 0.05)?	Yes
									R squared	0.2612
5B		Shapiro-Wilk test	sup	sup+ab-p2					F test to compare variances			Unpaired t test								sup	sup+ab-p2
		W	0.9558	0.9427					F, DFn, Dfd	2.073, 17, 17		P value	<0.0001						Number of values	18	18
		P value	0.5229	0.3215					P value	0.143		P value summary	****						Mean	78.54	64.01
		Passed normality test (alpha=0.05)?	Yes	Yes					P value summary	ns		Significantly different (P < 0.05)?	Yes						Std. Deviation	7.375	10.62
		P value summary	ns	ns					Significantly different (P < 0.05)?	No		One- or two-tailed P value?	Two-tailed						Std. Error of Mean	1.738	2.503
												t, df	t=4.766, df=34
5F-Veh		Shapiro-Wilk test	0 S	10 s	1 min	10 min	30min		Brown-Forsythe test			Tukey's multiple comparisons test	Mean Diff.	95.00% CI of diff.	Below threshold?	Summary	Adjusted P Value			0 S	10 s	1 min	10 min	30 min
		W	0.9535	0.9298	0.8067	0.8289	0.9654		F (DFn, DFd)	0.1028 (4, 25)		0 S vs. 10 S	-0.02333	-0.1162 to 0.06952	No	ns	0.9454		Number of values	6	6	6	6	6
		P value	0.7682	0.5788	0.0675	0.1052	0.86		P value	0.9805		0 S vs. 1 Min	-0.04833	-0.1412 to 0.04452	No	ns	0.5543		Mean	0.1817	0.205	0.23	0.22	0.1967
		Passed normality test (alpha=0.05)?	Yes	Yes	Yes	Yes	Yes		P value summary	ns		0 S vs. 10 Min	-0.03833	-0.1312 to 0.05452	No	ns	0.7443		Std. Deviation	0.05269	0.05089	0.05865	0.05329	0.05785
		P value summary	ns	ns	ns	ns	ns		Are SDs significantly different (P < 0.05)?	No		0 S vs. 30 Min	-0.015	-0.1079 to 0.07785	No	ns	0.989		Std. Error of Mean	0.02151	0.02078	0.02394	0.02176	0.02362
												10 S vs. 1 Min	-0.025	-0.1179 to 0.06785	No	ns	0.9309
									ANOVA summary			10 S vs. 10 Min	-0.015	-0.1079 to 0.07785	No	ns	0.989
									F	0.7253		10 S vs. 30 Min	0.008333	-0.08452 to 0.1012	No	ns	0.9989
									P value	0.583		1 Min vs. 10 Min	0.01	-0.08285 to 0.1029	No	ns	0.9977
									P value summary	ns		1 Min vs. 30 Min	0.03333	-0.05952 to 0.1262	No	ns	0.8275
									Significant diff. among means (P < 0.05)?	No		10 Min vs. 30 Min	0.02333	-0.06952 to 0.1162	No	ns	0.9454
									R squared	0.104
5F-rRPLP2		Shapiro-Wilk test	0 S	10 s	1 min	10 min	30min		Brown-Forsythe test			Tukey's multiple comparisons test	Mean Diff.	95.00% CI of diff.	Below threshold?	Summary	Adjusted P Value			0 S	10 s	1 min	10 min	30 min
		W	0.8469	0.885	0.9661	0.9451	0.8566		F (DFn, DFd)	1.913 (4, 25)		0 S vs. 10 S	-0.305	-0.4594 to -0.1506	Yes	****	<0.0001		Number of values	6	6	6	6	6
		P value	0.1485	0.293	0.8654	0.7003	0.1777		P value	0.1395		0 S vs. 1 Min	-0.3233	-0.4777 to -0.1690	Yes	****	<0.0001		Mean	0.19	0.495	0.5133	0.445	0.3
		Passed normality test (alpha=0.05)?	Yes	Yes	Yes	Yes	Yes		P value summary	ns		0 S vs. 10 Min	-0.255	-0.4094 to -0.1006	Yes	***	0.0005		Std. Deviation	0.08414	0.09607	0.1166	0.1039	0.02757
		P value summary	ns	ns	ns	ns	ns		Are SDs significantly different (P < 0.05)?	No		0 S vs. 30 Min	-0.11	-0.2644 to 0.04438	No	ns	0.2544		Std. Error of Mean	0.03435	0.03922	0.04759	0.04241	0.01125
												10 S vs. 1 Min	-0.01833	-0.1727 to 0.1360	No	ns	0.9966
									ANOVA summary			10 S vs. 10 Min	0.05	-0.1044 to 0.2044	No	ns	0.8739
									F	14		10 S vs. 30 Min	0.195	0.04062 to 0.3494	Yes	**	0.0084
									P value	<0.0001		1 Min vs. 10 Min	0.06833	-0.08604 to 0.2227	No	ns	0.6936
									P value summary	****		1 Min vs. 30 Min	0.2133	0.05896 to 0.3677	Yes	**	0.0036
									Significant diff. among means (P < 0.05)?	Yes		10 Min vs. 30 Min	0.145	-0.009378 to 0.2994	No	ns	0.073
									R squared	0.6913
5F		Shapiro-Wilk test	Vehicle	rRPLP2								Group Vehicle - Group rRPLP2														ANOVA table	SS	DF	MS	F (DFn, DFd)	P value
		W	0.9831	0.8872								Original state	-0.008333	-0.1241 to 0.1075	No	ns	>0.9999									Time x Column Factor	0.1804	4	0.0451	F (4, 40) = 17.75	P<0.0001
		P value	0.9506	0.3431								10 sec	-0.29	-0.4058 to -0.1742	Yes	****	<0.0001									Time	0.2924	4	0.07311	F (4, 40) = 28.77	P<0.0001
		Passed normality test (alpha=0.05)?	Yes	Yes								1 min	-0.2833	-0.3991 to -0.1675	Yes	****	<0.0001									Column Factor	0.4969	1	0.4969	F (1, 10) = 27.52	P=0.0004
		P value summary	ns	ns								10 min	-0.225	-0.3408 to -0.1092	Yes	****	<0.0001									Subject	0.1806	10	0.01806	F (10, 40) = 7.107	P<0.0001
												30 min	-0.1033	-0.2191 to 0.01247	No	ns	0.1009									Residual	0.1016	40	0.002541
5G		Shapiro-Wilk test	vehicle	rRPLP2					F test to compare variances			Unpaired t test								vehicle	rRPLP2
		W	0.9626	0.8494					F, DFn, Dfd	1.229, 7, 7		P value	0.0012						Number of values	8	8
		P value	0.8346	0.0939					P value	0.7926		P value summary	**						Mean	1.005	1.392
		Passed normality test (alpha=0.05)?	Yes	Yes					P value summary	ns		Significantly different (P < 0.05)?	Yes						Std. Deviation	0.1818	0.2015
		P value summary	ns	ns					Significantly different (P < 0.05)?	No		One- or two-tailed P value?	Two-tailed						Std. Error of Mean	0.06427	0.07125
												t, df	t=4.038, df=14
5H		Shapiro-Wilk test	vehicle	rRPLP2					F test to compare variances			Unpaired t test								vehicle	rRPLP2
		W	0.9279	0.8624					F, DFn, Dfd	3.188, 4, 4		P value	0.0056						Number of values	5	5
		P value	0.582	0.2369					P value	0.2877		P value summary	**						Mean	26.76	47.94
		Passed normality test (alpha=0.05)?	Yes	Yes					P value summary	ns		Significantly different (P < 0.05)?	Yes						Std. Deviation	6.168	11.01
		P value summary	ns	ns					Significantly different (P < 0.05)?	No		One- or two-tailed P value?	Two-tailed						Std. Error of Mean	2.758	4.925
												t, df	t=3.753, df=8
7B		Shapiro-Wilk test	Con+Sal	CIS+Sal	CIS+P2
		W	0.9092	0.9217	0.945				Brown-Forsythe test			Tukey's multiple comparisons test	Mean Diff.	95.00% CI of diff.	Below threshold?	Summary	Adjusted P Value			Con+Sal	CIS+Sal	CIS+P2
		P value	0.179	0.3006	0.6096				F (DFn, DFd)	0.5225 (2, 32)		Con+Sal vs. CIS+Sal	0.3466	0.1058 to 0.5875	Yes	**	0.0035		Number of values	13	12	10
		Passed normality test (alpha=0.05)?	Yes	Yes	Yes				P value	0.598		Con+Sal vs. CIS+P2	-0.3221	-0.5751 to -0.06905	Yes	*	0.0102		Mean	1	0.6534	1.322
		P value summary	ns	ns	ns				P value summary	ns		CIS+Sal vs. CIS+P2	-0.6687	-0.9263 to -0.4112	Yes	****	<0.0001		Std. Deviation	0.2653	0.2472	0.211
									Are SDs significantly different (P < 0.05)?	No									Std. Error of Mean	0.07359	0.07136	0.06671
									ANOVA summary
									F	20.48
									P value	<0.0001
									P value summary	****
									Significant diff. among means (P < 0.05)?	Yes
									R squared	0.5614
7D		Shapiro-Wilk test	Con+Sal	CIS+Sal	CIS+P2				Kruskal-Wallis test			Tukey's multiple comparisons test	Mean Diff.	95.00% CI of diff.	Below threshold?	Summary	Adjusted P Value									ANOVA table	SS	DF	MS	F (DFn, DFd)	P value
		W	0.8987	0.9029	0.9318				P value	0.0031																Interaction	1690	70	24.14	F (70, 4212) = 6.527	P<0.0001
		P value	0.0031	0.0041	0.0283				Exact or approximate P value?	Approximate		CON+SAL vs. CIS+SAL	0.791	0.6230 to 0.9590	Yes	****	<0.0001									Row Factor	12585	35	359.6	F (35, 4212) = 97.24	P<0.0001
		Passed normality test (alpha=0.05)?	No	No	No				P value summary	**		CON+SAL vs. CIS+P2	-0.7646	-0.9326 to -0.5966	Yes	****	<0.0001									Column Factor	1742	2	871.2	F (2, 4212) = 235.6	P<0.0001
		P value summary	**	**	*				Do the medians vary signif. (P < 0.05)?	Yes		CIS+SAL vs. CIS+P2	-1.556	-1.724 to -1.388	Yes	****	<0.0001									Residual	15575	4212	3.698
									Number of groups	3
									Kruskal-Wallis statistic	11.53
7E		Shapiro-Wilk test	Con+Sal	CIS+Sal	CIS+P2				Welch's ANOVA test			Dunnett's T3 multiple comparisons test	Mean Diff.	95.00% CI of diff.	Below threshold?	Summary	Adjusted P Value			Con+Sal	CIS+Sal	CIS+P2
		W	0.9481	0.9749	0.9877				W (DFn, DFd)	57.81 (2.000, 74.24)		Con+Sal vs. CIS+Sal	212.5	134.8 to 290.3	Yes	****	<0.0001		Number of values	40	40	40
		P value	0.065	0.5066	0.9354				P value	<0.0001		Con+Sal vs. CIS+P2	-213.8	-323.2 to -104.4	Yes	****	<0.0001		Mean	722.4	509.8	936.1
		Passed normality test (alpha=0.05)?	Yes	Yes	Yes				P value summary	****		CIS+Sal vs. CIS+P2	-426.3	-530.0 to -322.7	Yes	****	<0.0001		Std. Deviation	156.9	126.4	235.4
		P value summary	ns	ns	ns				Significant diff. among means (P < 0.05)?	Yes									Std. Error of Mean	24.81	19.99	37.22
7G		Shapiro-Wilk test	Con+Sal	CIS+Sal	CIS+P2				Kruskal-Wallis test			Dunn's multiple comparisons test	Mean rank diff.	Significant?	Summary	Adjusted P Value				Con+Sal	CIS+Sal	CIS+P2
		W	0.9584	0.896	0.9202				P value	0.0003		Con+Sal vs. CIS+Sal	27.85	Yes	**	0.007			Number of values	58	54	55
		P value	0.0449	0.0002	0.0014				Exact or approximate P value?	Approximate		Con+Sal vs. CIS+P2	-7.895	No	ns	>0.9999			Mean	2.753	2.034	3.181
		Passed normality test (alpha=0.05)?	No	No	No				P value summary	***		CIS+Sal vs. CIS+P2	-35.74	Yes	***	0.0003			Std. Deviation	1.264	1.197	1.729
		P value summary	*	***	**				Do the medians vary signif. (P < 0.05)?	Yes									Std. Error of Mean	0.166	0.1629	0.2331
									Number of groups	3
									Kruskal-Wallis statistic	16.45
7H		Shapiro-Wilk test	Con+Sal	CIS+Sal	CIS+P2				Kruskal-Wallis test			Dunn's multiple comparisons test	Mean rank diff.	Significant?	Summary	Adjusted P Value				Con+Sal	CIS+Sal	CIS+P2
		W	0.8824	0.8549	0.9231				P value	<0.0001		Con+Sal vs. CIS+Sal	30.61	Yes	**	0.0024			Number of values	58	54	55
		P value	<0.0001	<0.0001	0.0018				Exact or approximate P value?	Approximate		Con+Sal vs. CIS+P2	-26.73	Yes	**	0.0099			Mean	17.91	14.07	23.07
		Passed normality test (alpha=0.05)?	No	No	No				P value summary	****		CIS+Sal vs. CIS+P2	-57.35	Yes	****	<0.0001			Std. Deviation	6.702	3.835	9.256
		P value summary	****	****	**				Do the medians vary signif. (P < 0.05)?	Yes									Std. Error of Mean	0.88	0.5219	1.248
									Number of groups	3
									Kruskal-Wallis statistic	38.37
7J-Con+Saline		Shapiro-Wilk test	0 pA	50 pA	100 pA	150 pA	200 pA													0 S	10 s	1 min	10 min	30 min
		W	Invalid input data	0.9392	0.8368	0.9267	0.9155												Number of values	13	13	13	13	13
		P value		0.4465	0.0193	0.3084	0.218												Mean	0	6.077	18.69	25.23	27.08
		Passed normality test (alpha=0.05)?		Yes	No	Yes	Yes												Std. Deviation	0	3.303	4.785	6.597	8.49
		P value summary		ns	*	ns	ns												Std. Error of Mean	0	0.9161	1.327	1.83	2.355
7J-CIS+Saline		Shapiro-Wilk test	0 pA	50 pA	100 pA	150 pA	200 pA													0 S	10 s	1 min	10 min	30 min
		W	Invalid input data	0.753	0.9273	0.9589	0.942												Number of values	13	13	13	13	13
		P value		0.002	0.3143	0.7363	0.4839												Mean	0	1.846	7.538	13.92	16.92
		Passed normality test (alpha=0.05)?		No	Yes	Yes	Yes												Std. Deviation	0	2.672	3.307	5.545	10.09
		P value summary		**	ns	ns	ns												Std. Error of Mean	0	0.7412	0.9172	1.538	2.798
7J-CIS+rRPLP2		Shapiro-Wilk test	0 pA	50 pA	100 pA	150 pA	200 pA													0 pA	50 pA	100 pA	150 pA	200 pA
		W	Invalid input data	0.8417	0.8737	0.8431	0.9395												Number of values	13	13	13	13	13
		P value		0.0223	0.0586	0.0232	0.4509												Mean	0	7.231	19	23.23	29.23
		Passed normality test (alpha=0.05)?		No	Yes	No	Yes												Std. Deviation	0	5.847	6.096	5.166	8.012
		P value summary		*	ns	*	ns												Std. Error of Mean	0	1.622	1.691	1.433	2.222
7J		Shapiro-Wilk test	Con+Saline	CIS+Saline	CIS+rRPLP2							Bonferroni's multiple comparisons test	Mean Diff.	95.00% CI of diff.	Significant?	Summary	Adjusted P Value									ANOVA table	SS	DF	MS	F (DFn, DFd)	P value
		W	0.9009	0.9253	0.9534																					Interaction	926.9	8	115.9	F (8, 144) = 4.794	P<0.0001
		P value	0.4149	0.5646	0.7618							0 pA														Time	16670	4	4167	F (1.676, 60.32) = 172.4	P<0.0001
		Passed normality test (alpha=0.05)?	Yes	Yes	Yes																					Column Factor	2461	2	1230	F (2, 36) = 21.44	P<0.0001
		P value summary	ns	ns	ns							50 pA														Subject	2066	36	57.4	F (36, 144) = 2.375	P=0.0002
												Con+Saline vs. CIS+Saline	4.231	1.188 to 7.273	Yes	**	0.0046									Residual	3480	144	24.17
												Con+Saline vs. CIS+rRPLP2	-1.154	-6.045 to 3.737	No	ns	>0.9999
												CIS+Saline vs. CIS+rRPLP2	-5.385	-10.12 to -0.6445	Yes	*	0.0234
												100 pA
												Con+Saline vs. CIS+Saline	11.15	6.963 to 15.34	Yes	****	<0.0001
												Con+Saline vs. CIS+rRPLP2	-0.3077	-5.863 to 5.248	No	ns	>0.9999
												CIS+Saline vs. CIS+rRPLP2	-11.46	-16.52 to -6.399	Yes	****	<0.0001
												150 pA
												Con+Saline vs. CIS+Saline	11.31	5.143 to 17.47	Yes	***	0.0003
												Con+Saline vs. CIS+rRPLP2	2	-4.007 to 8.007	No	ns	>0.9999
												CIS+Saline vs. CIS+rRPLP2	-9.308	-14.72 to -3.896	Yes	***	0.0005
												200 pA
												Con+Saline vs. CIS+Saline	10.15	0.7225 to 19.59	Yes	*	0.0319
												Con+Saline vs. CIS+rRPLP2	-2.154	-10.49 to 6.181	No	ns	>0.9999
												CIS+Saline vs. CIS+rRPLP2	-12.31	-21.54 to -3.078	Yes	**	0.0067
7K		Shapiro-Wilk test	Con+Sal	CIS+Sal	CIS+P2				Brown-Forsythe test			Tukey's multiple comparisons test	Mean Diff.	95.00% CI of diff.	Below threshold?	Summary	Adjusted P Value			Con+Sal	CIS+Sal	CIS+P2
		W	0.9646	0.9768	0.8886				F (DFn, DFd)	1.286 (2, 36)		Con+Sal vs. CIS+Sal	-4.893	-9.533 to -0.2522	Yes	*	0.0369		Number of values	13	13	13
		P value	0.8233	0.9604	0.0935				P value	0.2887		Con+Sal vs. CIS+P2	2.306	-2.335 to 6.946	No	ns	0.4525		Mean	-44.14	-39.25	-46.45
		Passed normality test (alpha=0.05)?	Yes	Yes	Yes				P value summary	ns		CIS+Sal vs. CIS+P2	7.198	2.558 to 11.84	Yes	**	0.0016		Std. Deviation	5.843	3.076	5.165
		P value summary	ns	ns	ns				Are SDs significantly different (P < 0.05)?	No									Std. Error of Mean	1.621	0.8532	1.433
									ANOVA summary
									F	7.497
									P value	0.0019
									P value summary	**
									Significant diff. among means (P < 0.05)?	Yes
									R squared	0.294
7M		Shapiro-Wilk test	Con+Sal	CIS+Sal	CIS+P2				Brown-Forsythe test			Tukey's multiple comparisons test	Mean Diff.	95.00% CI of diff.	Below threshold?	Summary	Adjusted P Value			Con+Sal	CIS+Sal	CIS+P2
		W	0.9374	0.8384	0.9264				F (DFn, DFd)	3.124 (2, 15)		Con+Sal vs. CIS+Sal	0.7059	0.3827 to 1.029	Yes	***	0.0001		Number of values	6	6	6
		P value	0.6385	0.1264	0.5523				P value	0.0734		Con+Sal vs. CIS+P2	-0.1248	-0.4480 to 0.1983	No	ns	0.5861		Mean	1	0.2941	1.125
		Passed normality test (alpha=0.05)?	Yes	Yes	Yes				P value summary	ns		CIS+Sal vs. CIS+P2	-0.8307	-1.154 to -0.5076	Yes	****	<0.0001		Std. Deviation	0.239	0.126	0.2575
		P value summary	ns	ns	ns				Are SDs significantly different (P < 0.05)?	No									Std. Error of Mean	0.09755	0.05143	0.1051
									ANOVA summary
									F	25.93
									P value	<0.0001
									P value summary	****
									Significant diff. among means (P < 0.05)?	Yes
									R squared	0.7756
7N		Shapiro-Wilk test	Con+Sal	CIS+Sal	CIS+P2				Brown-Forsythe test			Tukey's multiple comparisons test	Mean Diff.	95.00% CI of diff.	Below threshold?	Summary	Adjusted P Value			Con+Sal	CIS+Sal	CIS+P2
		W	0.9192	0.9042	0.9165				F (DFn, DFd)	2.770 (2, 28)		Con+Sal vs. CIS+Sal	7.048	2.468 to 11.63	Yes	**	0.002		Number of values	12	9	10
		P value	0.2792	0.2771	0.3284				P value	0.0799		Con+Sal vs. CIS+P2	-1.169	-5.617 to 3.278	No	ns	0.7936		Mean	10.67	3.623	11.84
		Passed normality test (alpha=0.05)?	Yes	Yes	Yes				P value summary	ns		CIS+Sal vs. CIS+P2	-8.218	-12.99 to -3.445	Yes	***	0.0006		Std. Deviation	5.436	2.122	3.835
		P value summary	ns	ns	ns				Are SDs significantly different (P < 0.05)?	No									Std. Error of Mean	1.569	0.7075	1.213
									ANOVA summary
									F	10.62
									P value	0.0004
									P value summary	***
									Significant diff. among means (P < 0.05)?	Yes
									R squared	0.4314
7O		Shapiro-Wilk test	Con+Sal	CIS+Sal	CIS+P2				Kruskal-Wallis test			Dunn's multiple comparisons test	Mean rank diff.	Significant?	Summary	Adjusted P Value				Con+Sal	CIS+Sal	CIS+P2
		W	0.9203	0.9374	0.8229				P value	0.0035		Con+Sal vs. CIS+Sal	11.6	Yes	*	0.0114			Number of values	12	9	10
		P value	0.2888	0.5547	0.0275				Exact or approximate P value?	Approximate		Con+Sal vs. CIS+P2	-1.008	No	ns	>0.9999			Mean	15.31	8.702	15.69
		Passed normality test (alpha=0.05)?	Yes	Yes	No				P value summary	**		CIS+Sal vs. CIS+P2	-12.61	Yes	**	0.0076			Std. Deviation	5.257	3.14	4.498
		P value summary	ns	ns	*				Do the medians vary signif. (P < 0.05)?	Yes									Std. Error of Mean	1.518	1.047	1.422
									Number of groups	3
									Kruskal-Wallis statistic	11.3
